# Supplementary material for: The Effects of Laxogenin and 5-Alpha-hydroxy-laxogenin on Myotube Formation and Maturation During Cultured Meat Production
Source: Int J Mol Sci. 2025 Jan 2;26(1):345. doi: 10.3390/ijms26010345 (PMC11720223; doi:10.3390/ijms26010345)
Supplement: Supplementary file 1 [file ijms-26-00345-s001.zip]

Archive with 1 entries (1 files):
- ijms-3380446-supplementary.pdf
